# Supplementary material for: The Association between Serum Vitamin D Levels and Urinary Tract Infection Risk in Children: A Systematic Review and Meta-Analysis
Source: Nutrients. 2023 Jun 9;15(12):2690. doi: 10.3390/nu15122690 (PMC10305600; doi:10.3390/nu15122690)
Supplement: Supplementary file 1 [file nutrients-15-02690-s001.zip]

Archive with 1 entries (1 files):
- nutrients-2423539-supplementary.pdf
